# Supplementary material for: Association Between the COGAS Score and Delayed Neuropsychiatric Sequelae After Acute Carbon Monoxide Poisoning
Source: J Clin Med. 2026 Jun 3;15(11):4322. doi: 10.3390/jcm15114322 (PMC13257806; doi:10.3390/jcm15114322)
Supplement: Supplementary file 1 [file jcm-15-04322-s001.zip]

Archive with 1 entries (1 files):
- jcm-4323623-supplementary.pdf
